# Supplementary material for: Predicting Thermal Adaptation by Looking Into Populations’ Genomic Past
Source: Front Genet. 2020 Sep 25;11:564515. doi: 10.3389/fgene.2020.564515 (PMC7545011; doi:10.3389/fgene.2020.564515)
Supplement: TABLE S1 — Dataset of temperature, atmospheric CO2, and richness of plant species for the Cenozoic Era (65 Mya – present for temperature and CO2, and 65–20 Mya for richness of plant species). Temperature estimates were computed by Hansen et al. (2013) from five-point running means of the original temporal resolution of the δ18O record from Zachos et al. (2008), a profile of surface low-magnesium calcitic fossils (including planktonic foraminifera, belemintes, brachiopods, and bivalves) that was lower during periods with warmer seawater. Atmospheric CO2 corresponds to an updated version from Royer and Chernoff (2013), originally compiled by Beerling and Royer (2011). Richness of plant species is based on pollen data from Jaramillo et al. (2006), who analyzed 1,530 samples from 15 stratigraphic sections in Colombia and Venezuela (Neotropics). [file Table_1.XLSX]

## Sheet: Table
Time (Mya)	Global Mean Surface Temperature (ºC)	CO2 (ppm)	CO2 negative limit (ppm)	CO2 positive limit (ppm)	Polen species richness	Species richness (se)
0.0016	14.24	266.121	249.174	283.069
0.0024	14.37
0.0032	14.37
0.004	14.02
0.0048	13.83
0.0054	14.04
0.0062	14
0.007	13.93
0.0078	14.2
0.0086	14.28
0.0096	13.46
0.0104	13.21
0.0112	12.84
0.0118	12.68
0.0128	11.97
0.0136	11.76
0.0148	10.92
0.016	10.64
0.017	9.72
0.0176	9.49
0.0184	9.35
0.0188	9.56
0.0195	9.46
0.0205	9.83
0.0217	9.69
0.0225	9.9
0.0237	9.83
0.0248	9.96
0.0258	9.94
0.0266	10.14
0.0278	10.33
0.0287	10.43
0.0297	10.57
0.0307	10.52
0.0317	10.71
0.0324	10.41
0.0335	10.51
0.0343	10.43
0.0351	10.64
0.0363	10.45
0.0376	10.72
0.0384	10.67
0.0394	10.84
0.0404	10.82
0.0411	10.86
0.0419	10.72
0.043	10.79
0.0442	10.86
0.0454	10.9
0.0465	10.93
0.0475	10.93
0.0483	10.94
0.0491	10.84
0.0499	10.67
0.0507	10.99
0.0513	11.06
0.0519	11.2
0.0528	11.45
0.0534	11.56
0.0542	11.24
0.0552	11.19
0.056	11.39
0.057	11.09
0.0581	10.84
0.0591	11
0.0605	11.12
0.0619	10.92
0.0627	10.92
0.0635	11.09
0.0643	10.76
0.0651	10.74
0.0661	10.77
0.0674	11.11
0.0689	11.35
0.0703	11.67
0.0715	11.91
0.0729	11.9
0.074	11.79
0.075	11.83
0.0766	12.09
0.0778	12.31
0.0786	12.68
0.0794	12.74
0.0806	12.65
0.0812	12.7
0.082	12.53
0.0832	12.07
0.0846	12.17
0.0856	12.29
0.0868	12.16
0.0879	12.06
0.0887	12.08
0.0895	12.23
0.0903	12.2
0.0911	12.14
0.0922	12.37
0.0932	12.85
0.0942	12.65
0.0951	12.71
0.0961	12.88
0.0969	12.85
0.0979	12.57
0.0988	12.77
0.0997	12.74
0.1009	12.85
0.1019	13.01
0.1027	13.06
0.1038	12.85
0.1052	12.91
0.1062	12.72
0.1072	12.53
0.1088	12.41
0.11	12.58
0.111	12.51
0.112	12.85
0.113	13.06
0.1137	13.24
0.1145	13.39
0.1155	13.16
0.1165	12.97
0.1175	13.39
0.1184	13.67
0.1192	13.77
0.1199	14.52
0.1205	15.51
0.1215	14.89
0.1224	15.07
0.1236	15.56
0.1245	14.27
0.1255	13.59
0.1263	13.31
0.1276	12.93
0.1286	11.84
0.1298	11.83
0.131	11.44
0.1324	10.73
0.1334	9.98
0.1344	9.91
0.1354	9.86
0.1368	9.63
0.1378	9.87
0.1386	9.97
0.1396	9.95
0.1404	9.93
0.141	10.13
0.1418	10.14
0.1426	10.17
0.1433	10.1
0.1441	10.25
0.1449	10
0.1457	9.93
0.1465	9.98
0.1472	10.04
0.148	9.59
0.1486	9.72
0.1492	9.94
0.15	9.98
0.1508	10.13
0.1516	10.3
0.1526	10.39
0.1536	10.53
0.1544	10.5
0.1554	10.55
0.1563	10.65
0.1573	10.64
0.1581	10.45
0.1591	10.37
0.1599	10.47
0.161	10.61
0.1618	10.72
0.1629	10.77
0.1639	11.11
0.1651	10.99
0.166	10.99
0.1668	11.08
0.1677	10.96
0.1687	11.01
0.1695	11.31
0.1704	11.27
0.1712	11.28
0.172	11.27
0.173	11.22
0.174	11.17
0.1748	11.25
0.1757	11.03
0.1769	11.14
0.1778	11.06
0.1788	11.05
0.1802	10.92
0.1818	11.12
0.183	11.06
0.184	11.29
0.1853	11.34
0.1863	11.61
0.1873	11.99
0.1881	12.58
0.1891	12.58
0.19	12.71
0.1912	12.89
0.1922	13.33
0.1932	13.33
0.1941	13.6
0.1949	13.68
0.1955	13.7
0.1965	13.4
0.1974	13.18
0.1983	13.23
0.1991	13.23
0.2001	13.52	288.876	262.908	314.844
0.2008	13.38
0.2017	13.39
0.2027	13.41
0.2037	13.49
0.2049	13.28
0.206	13.22
0.2075	13.32
0.2089	13.15
0.2107	13.23
0.2123	13.09
0.2139	13.22
0.215	13.25
0.2164	13.31
0.2176	13.21
0.2184	13.11
0.2192	12.85
0.2202	12.47
0.2209	11.82
0.2217	11.49
0.2225	11.42
0.2235	10.98
0.2242	10.91
0.2253	11.22
0.2261	11.22
0.2271	11.27
0.2279	11.69
0.2292	12.26
0.23	12.29
0.2308	12.21
0.232	11.97
0.2333	12.19
0.2341	12.15
0.2349	12.26
0.2361	12.64
0.2368	13.19
0.2377	13.46
0.2385	13.26
0.2397	13.56
0.2407	13.4
0.2415	13.29
0.2423	12.8
0.2431	12.68
0.2438	12.09
0.2447	11.63
0.2457	11.21
0.2465	11
0.2473	10.83
0.2481	10.65
0.249	10.69
0.2498	10.57
0.2506	10.6
0.2514	10.57
0.2522	10.72
0.2529	10.7
0.2536	10.81
0.2544	10.88
0.2552	10.86
0.2561	10.85
0.2569	11.09
0.2577	11.25
0.2585	11.12
0.2593	11.11
0.2602	11.15
0.2609	11.56
0.2615	11.54
0.2623	11.31
0.2631	11.3
0.2638	11.45
0.2644	10.82
0.2652	10.66
0.2658	10.96
0.2666	10.92
0.2675	10.84
0.2683	10.94
0.2693	10.84
0.2703	10.75
0.2712	10.99
0.2719	11.21
0.2729	11.55
0.2737	11.65
0.2745	11.73
0.2756	11.83
0.2766	12.01
0.2776	11.89
0.2789	12.14
0.2803	12.27
0.2815	12.43
0.2827	12.23
0.2841	12.43
0.285	12.3
0.286	12.38
0.2872	12.44
0.2886	12.51
0.2896	12.31
0.291	12.23
0.2922	12.06
0.2934	11.73
0.2944	11.57
0.2953	11.51
0.2963	11.36
0.2975	11.26
0.2983	11.24
0.2995	11.35
0.3008	11.26	245.769	223.676	267.861
0.3018	11.56
0.3028	11.9
0.3039	12.02
0.3052	12.16
0.3062	12.4
0.3075	12.7
0.3089	13.02
0.3101	13.09
0.3115	13.19
0.3131	13.13
0.3142	13.03
0.3154	12.85
0.317	13.23
0.318	12.84
0.3188	13.04
0.32	13.33
0.3212	13.35
0.3221	13.45
0.3231	14.11
0.3245	14.18
0.3257	14.1
0.3267	14.31
0.328	14.07
0.3294	13.86
0.3306	14.02
0.3318	13.94
0.333	13.6
0.334	13.32
0.3353	13.08
0.3367	12.64
0.3379	12.22
0.339	11.66
0.34	11.22
0.3409	10.61
0.3417	10.86
0.3425	10.67
0.3432	10.82
0.3442	10.67
0.345	10.93
0.3458	10.37
0.3468	10.41
0.3478	10.63
0.3487	10.68
0.3497	10.65
0.3507	10.54
0.3515	10.63
0.3524	10.5
0.3533	10.77
0.3541	10.61
0.3547	10.94
0.3553	10.89
0.356	11.04
0.3564	10.83
0.3572	11.19
0.358	11.26
0.3588	11.3
0.3594	11.11
0.3604	11.26
0.361	11.39
0.3618	11.33
0.3628	11.48
0.3638	11.51
0.3646	11.45
0.3652	11.33
0.3658	11.23
0.3664	11.32
0.367	11.48
0.3675	11.59
0.3686	11.43
0.3696	11.65
0.3704	11.56
0.3715	11.5
0.3728	11.57
0.3737	11.74
0.3747	11.62
0.3759	11.65
0.3772	11.66
0.3782	11.73
0.3794	11.76
0.3806	11.93
0.3818	12
0.3826	12.1
0.3839	12.19
0.3851	12.2
0.3863	12.26
0.3873	12.52
0.3885	12.66
0.3896	12.68
0.3906	12.82
0.3918	13
0.3932	13.04
0.3945	13.17
0.3957	13.42
0.3967	13.47
0.3974	13.62
0.3982	13.75
0.3991	14.05
0.3997	14.15
0.4005	14.98
0.4014	15.09
0.4022	15.14
0.4029	14.83
0.4037	15.2
0.4046	14.85
0.4051	14.32
0.4058	14
0.4065	14.05
0.4073	13.62
0.4081	13.5
0.4089	13.69
0.4095	13.59
0.4103	13.68
0.4109	13.85
0.4114	13.01
0.412	13.06
0.4131	13.28
0.4139	12.31
0.4151	11.45
0.4162	12.47
0.4174	12.1
0.4182	11.22
0.4189	11.38
0.4194	12.13
0.4204	11.87
0.4212	12.01
0.422	12.5
0.423	12.93
0.4242	12.15
0.425	11.43
0.426	10.82
0.4268	10.44
0.4278	9.95
0.4288	10.07
0.4296	10.22
0.4304	9.91
0.4312	9.87
0.4321	9.75
0.4331	9.43
0.4341	9.36
0.4349	9.53
0.4361	9.63
0.4372	9.46
0.438	9.65
0.439	9.83
0.4401	9.95
0.4413	9.86
0.4421	10.06
0.4431	10.33
0.444	10.12
0.4451	10.06
0.4459	10.21
0.4471	10.48
0.4485	10.14
0.4498	10.17
0.4509	10.48
0.4521	10.75
0.453	10.95
0.4536	11.06
0.4544	11.05
0.4554	11.19
0.4566	11.16
0.4577	10.79
0.4589	10.82
0.46	10.96
0.4613	10.86
0.4621	10.68
0.463	10.74
0.4638	11.08
0.4649	11.07
0.4657	10.99
0.4666	11.27
0.4675	11.16
0.4687	10.89
0.4695	10.57
0.4703	10.64
0.4711	10.77
0.4721	11.05
0.4729	11.53
0.4738	12.35
0.4746	12.36
0.4758	12.21
0.4769	12.39
0.4779	12.06
0.4787	11.72
0.4797	11.65
0.4805	11.7
0.4812	11.63
0.4818	12.09
0.4826	12.25
0.4834	12.56
0.484	12.6
0.4844	12.5
0.4852	12.41
0.486	12.74
0.4866	12.79
0.4876	13.03
0.4889	13.12
0.4899	13.23
0.4907	13.03
0.4917	12.89
0.4927	12.84
0.4936	13.02
0.4946	12.98
0.4957	12.62
0.4967	12.77
0.4977	12.62
0.4987	12.48
0.4997	12.42
0.5008	12.61	293.383	265.371	321.394
0.502	12.49	255.08	232.15	278.01
0.503	12.3
0.504	11.9
0.5048	11.96
0.5058	11.96
0.5066	11.93
0.5078	11.88
0.5088	12.23
0.51	12.01
0.511	11.86
0.5126	11.9
0.5136	11.9
0.5148	11.58
0.5158	11.49
0.5172	11.5
0.5182	11.59
0.5196	11.7
0.521	11.98
0.5226	12.26
0.5238	12.43
0.5252	12.26
0.5265	11.94
0.5277	12.06
0.5289	11.93
0.5301	11.73
0.5315	11.64
0.5328	12.09
0.534	11.84
0.5358	11.53
0.5374	11.49
0.5386	11.4
0.5398	11.11
0.5414	11.03
0.5424	10.88
0.5434	10.94
0.5448	10.91
0.5462	10.67
0.5474	10.74
0.5488	10.98
0.5506	10.61
0.5518	10.8
0.553	11.05
0.5542	11.07
0.5554	10.96
0.5562	11.45
0.5574	11.39
0.5588	11.64
0.5604	11.76
0.5618	11.85
0.5636	12.08
0.5651	12.34
0.5663	12.28
0.5677	12.48
0.5689	12.71
0.5697	12.72
0.5705	12.7
0.5716	12.74
0.5723	12.77
0.5731	12.96
0.5741	13.01
0.5751	13.38
0.576	13.69
0.577	13.47
0.578	13.35
0.5788	13.3
0.5795	12.94
0.5803	12.74
0.5811	12.7
0.5819	12.66
0.5828	12.6
0.5837	12.14
0.5847	11.96
0.5857	12
0.5866	12.15
0.5876	12.05
0.5889	12.53
0.5899	12.71
0.5907	12.72
0.5917	12.73
0.5928	12.95
0.5937	12.95
0.5945	12.87
0.5953	13.01
0.5959	12.83
0.596	12.76
0.596	12.64
0.5961	12.8
0.5969	12.78
0.5979	13.18
0.5989	12.68
0.5999	12.71
0.6014	12.44
0.6024	12.64
0.6034	12.05
0.6048	12.33
0.6064	12.44
0.6076	12.59
0.609	12.7
0.6102	12.63
0.611	12.79
0.612	12.81
0.6131	12.98
0.6139	12.93
0.6148	13.35
0.6158	13.85
0.6168	14.06
0.6176	13.75
0.6184	13.56
0.619	13.51
0.6199	12.78
0.6207	12.37
0.6214	12.12
0.6222	11.7
0.6232	11.52
0.6244	11.08
0.6254	10.46
0.6264	10.5
0.6272	10.27
0.6282	9.84
0.629	10.16
0.6298	10.13
0.6306	9.71
0.632	9.72
0.6332	9.6
0.6342	9.18
0.6354	9.47
0.637	9.72
0.638	9.69
0.639	9.81
0.6402	10.18
0.6414	10.06
0.6423	10.07
0.6435	10.46
0.6449	10.6
0.6461	10.35
0.6471	10.65
0.6486	10.61
0.65	10.54
0.6516	10.5
0.6534	10.81
0.655	10.61
0.6566	10.71
0.658	10.74
0.6588	10.78
0.6599	10.58
0.6613	10.86
0.6621	10.88
0.6634	10.72
0.6649	10.77
0.666	11.1
0.6668	10.91
0.6682	11.06
0.6691	11.41
0.67	11.46
0.671	11.52
0.6722	11.25
0.673	11.35
0.674	11.4
0.6748	11.45
0.6755	11.02
0.6764	11.69
0.6774	11.45
0.6783	11.25
0.6793	11.57
0.6805	11.8
0.6815	11.93
0.6823	12.23
0.6833	12.71
0.6843	12.47
0.685	12.93
0.6859	12.81
0.6869	13.14
0.6879	13.06
0.6891	13.36
0.6902	13.24
0.6914	13.44
0.6924	13.48
0.6936	13.46
0.6944	13.39
0.6956	13.44
0.6968	13.15
0.6982	12.98
0.6992	12.99
0.7008	12.93
0.702	12.58
0.703	12.81
0.7044	12.64
0.7058	12.16
0.7074	11.87
0.7092	11.76
0.7108	11.38
0.7122	10.85
0.7136	11.11
0.7144	11.1
0.7151	11.01
0.7165	10.79
0.7175	11.06
0.7191	10.79
0.7206	10.74
0.7221	10.87
0.7231	11.31
0.7245	11.28
0.7255	11.35
0.7268	11.64
0.7281	11.79
0.7295	11.56
0.7309	11.93
0.7321	12.06
0.7333	12.09
0.7344	11.98
0.7358	12.1
0.737	11.85
0.7384	11.83
0.7398	11.62
0.7414	11.67
0.7425	11.63
0.7435	11.58
0.7449	11.36
0.7459	11.43
0.7474	11.19
0.7488	11.13
0.7508	10.99
0.7522	10.84
0.7536	10.69
0.7546	10.85
0.7556	10.79
0.7562	10.66
0.7569	10.77
0.7579	10.71
0.7587	10.71
0.7595	10.93
0.7602	11.15
0.7612	11.44
0.762	11.62
0.763	11.59
0.764	11.49
0.7651	11.59
0.7661	11.51
0.7669	11.58
0.7676	11.69
0.7688	11.82
0.7702	11.96
0.7716	12.02
0.7732	12.22
0.775	12.55
0.7766	12.65
0.7778	12.87
0.7796	13.31
0.7812	13.37
0.7826	13.27
0.7842	12.94
0.7858	12.61
0.7866	12.29
0.7878	12.1
0.789	11.53
0.7898	11.6
0.7908	11.29
0.7924	10.93
0.7936	10.65
0.7947	10.79
0.7959	10.7
0.7971	10.78
0.7979	10.86
0.7987	10.88
0.8001	11.06
0.8014	11.06
0.8025	11.26
0.8037	11.18
0.8051	11.11
0.806	11.11
0.8068	11.44
0.808	11.74
0.8092	12.1
0.8102	12.35
0.8118	12.45
0.8134	12.26
0.8148	12.21
0.8164	12.09
0.8184	12.38
0.82	12.43
0.8216	12.53
0.8231	12.48
0.8247	12.6
0.8267	12.28
0.8283	12.37
0.8304	12.41
0.8325	12.41
0.8341	12.45
0.8357	12.71
0.8373	12.74
0.839	12.9
0.8404	13.23
0.842	13.32
0.8436	13.39
0.8452	13.48
0.8468	13.29
0.8486	13.08
0.8503	13.26
0.8519	13.15
0.8543	13.11
0.8561	13.7
0.8577	13.63
0.8596	13.14
0.8612	13.15
0.8623	12.75
0.8638	12.17
0.8654	11.89
0.8674	11.61
0.869	11.11
0.8706	10.96
0.8722	10.53
0.8742	10.41
0.8758	10.48
0.8777	10.92
0.8799	10.84
0.8815	10.94
0.8827	10.97
0.8841	11.12
0.8855	10.78
0.8867	11.03
0.8879	10.98
0.8891	11.22
0.8901	11.15
0.8911	11.21
0.8923	11.31
0.8935	11.44
0.8947	11.34
0.8957	11.68
0.8971	11.72
0.8983	11.69
0.8997	11.84
0.9012	11.96	277.826	253.617	302.034
0.9026	11.77	242.587	220.78	264.394
0.9038	11.83
0.905	11.97
0.906	11.9
0.9069	11.9
0.9079	12.12
0.909	12.31
0.9096	12.17
0.9104	12.2
0.911	12.01
0.9119	11.84
0.9127	11.43
0.9137	11.21
0.9145	11.1
0.9158	11.6
0.9171	11.49
0.9189	11.61
0.9205	11.99
0.9221	12.11
0.9239	11.74
0.9255	11.93
0.9265	12.06
0.928	12.11
0.9296	12.26
0.9308	12.37
0.9324	12.59
0.9338	12.75
0.9347	12.77
0.9361	12.82
0.9374	12.93
0.9383	13.01
0.9399	13.18
0.9415	13.38
0.9425	13.48
0.9433	13.53
0.9445	13.56
0.9453	13.58
0.9465	13.73
0.948	13.9
0.9496	13.95
0.9509	14.2
0.9523	14.37
0.9535	14.36
0.9544	14
0.9556	14
0.957	13.35
0.958	12.65
0.9592	12.03
0.9608	11.79
0.962	11.22
0.9632	11.35
0.9646	11.57
0.9658	11.63
0.9671	11.7
0.9685	12.02
0.9697	12
0.9711	12.15
0.9727	12.55
0.9738	12.69
0.9751	12.73
0.9767	12.68
0.9779	12.58
0.9789	12.38
0.9805	12.33
0.9818	12.2
0.9828	12.21
0.9844	12.42
0.9858	12.34
0.9868	12.28
0.9878	12.15
0.9892	12.33
0.99	12.17
0.9909	12.2
0.9923	12.54
0.9937	12.72
0.9948	12.76
0.9964	12.7
0.9981	12.75
0.9996	12.7
1.0012	12.59	430	360	510
1.0027	12.12	252.32	229.638	275.001
1.0042	12.06
1.0055	11.81
1.0068	11.42
1.008	11.56
1.0094	11.76
1.0105	11.84
1.0117	12.01
1.013	12.21
1.0143	12.31
1.0155	12.58
1.0167	12.71
1.0179	12.8
1.019	12.97
1.0201	12.87
1.0213	12.8
1.0223	13.03
1.0233	13.07
1.0242	13.24
1.0253	13.45
1.0261	13.38
1.0273	13.15
1.0285	13.1
1.0297	12.95
1.0306	12.69
1.0317	12.44
1.0326	12.14
1.0334	11.92
1.0341	11.39
1.0349	11.26
1.0356	11.18
1.0364	11.3
1.0374	11.16
1.0384	11.13
1.04	11.04
1.0422	11.06
1.0442	10.99
1.0458	11.3
1.048	11.63
1.0496	11.96
1.0504	12.09
1.0516	12.3
1.0531	12.38
1.054	12.33
1.055	12.29
1.0566	12.85
1.0578	12.86
1.0588	13.19
1.0601	13.71
1.0615	14.08
1.0623	13.86
1.0635	14.5
1.0649	14.67
1.066	14.45
1.0671	14.73
1.0687	14.92
1.0701	14.63
1.0713	14.28
1.0729	14.12
1.0746	13.93
1.0758	13.68
1.0772	13.48
1.0784	13.22
1.08	13.06
1.0818	12.94
1.0837	13.01
1.0853	12.8
1.0877	12.65
1.0893	12.67
1.0905	12.51
1.092	12.48
1.0936	12.31
1.095	12.56
1.0966	12.45
1.0983	12.47
1.1	12.38
1.1016	12.5
1.1029	12.4
1.1044	12.69
1.1056	12.58
1.1071	12.87
1.1085	13
1.1097	12.88
1.1115	12.7
1.1131	12.64
1.1144	12.35
1.1162	12.09
1.1185	11.97
1.1201	11.73
1.1224	11.39
1.1246	11.22
1.1265	11.23
1.1282	10.94
1.1298	10.96
1.1309	11.35
1.1325	11.36
1.1341	11.55
1.1357	11.89
1.138	12.13
1.1402	12.13
1.142	12.4
1.1439	12.5
1.1455	12.65
1.1464	12.58
1.1476	12.58
1.1487	12.77
1.1497	12.67
1.1511	12.68
1.1527	12.75
1.1545	12.92
1.1564	12.71
1.158	12.99
1.1596	13.24
1.1612	13.25
1.1626	13.43
1.1638	13.38
1.1654	13.21
1.1667	13.19
1.1679	13.27
1.1691	13.15
1.1705	13.36
1.1717	13.56
1.173	13.38
1.1742	13.35
1.1754	13.48
1.1766	13.59
1.1778	13.3
1.1789	13.51
1.1801	13.55
1.1813	13.24
1.1825	13.17
1.1837	13.6
1.1851	13.3
1.1865	13.01
1.1875	13.38
1.1883	13.31
1.1895	12.81
1.1905	12.65
1.1913	13.03
1.1927	12.5
1.1939	12.19
1.1948	12.04
1.1957	12.16
1.1971	11.72
1.198	11.56
1.1994	11.55
1.2009	11.46	266.498	242.542	290.455
1.2023	11.17
1.2035	11.11
1.2046	11.27
1.2056	11.08
1.2065	11.16
1.2078	11.01
1.209	11.06
1.2102	10.96
1.2112	10.86
1.2123	10.69
1.2133	11.03
1.2143	11.33
1.2155	11.44
1.2165	11.95
1.2176	12.21
1.2184	12.37
1.2194	12.12
1.2207	12.34
1.2219	12.4
1.2232	12.71
1.2247	12.85
1.2259	13.25
1.2271	13.64
1.2287	13.89
1.2299	13.99
1.2311	14.28
1.2327	14.66
1.2339	14.4
1.2355	14.38
1.2371	14.29
1.2385	14.16
1.2402	14.13
1.2418	13.63
1.2426	13.33
1.2442	12.7
1.2456	12.28
1.2466	11.58
1.2477	11.45
1.2493	11.09
1.2501	11.32
1.251	11.04
1.2518	11.25
1.2526	11.22
1.2532	11.17
1.254	11.15
1.2549	11.32
1.2559	11.56
1.2572	11.92
1.2582	12.09
1.2598	12.22
1.2612	12.41
1.263	12.22
1.2645	12.25
1.2661	12.46
1.2673	12.84
1.2689	12.92
1.2699	13.05
1.2714	13.31
1.2729	13.23
1.2741	12.99
1.2755	13.22
1.2771	13.19
1.2785	12.87
1.2801	12.87
1.2817	12.72
1.2829	12.51
1.284	12.47
1.2852	12.33
1.2863	12.06
1.2877	11.83
1.289	11.47
1.2904	11.27
1.2914	11.22
1.2928	11.4
1.2939	11.59
1.2955	11.69
1.2971	11.8
1.2987	12.16
1.3002	12.38	270.641	246.312	294.969
1.3017	12.41
1.3028	12.77
1.3044	12.78
1.3061	12.84
1.3077	12.71
1.3098	12.72
1.3117	12.64
1.3133	12.74
1.3149	12.54
1.3165	12.55
1.3177	12.52
1.3195	12.71
1.3211	12.57
1.323	12.47
1.3244	12.41
1.3259	12.35
1.3272	12.12
1.3288	12.09
1.3301	12.04
1.3319	11.82
1.3335	11.82
1.3348	11.54
1.336	11.53
1.3373	11.59
1.3383	11.94
1.3396	12.29
1.3411	12.73
1.3423	12.87
1.3435	13.14
1.3449	13.21
1.3464	13.38
1.348	13.41
1.3501	13.86
1.3519	14.14
1.3535	14.19
1.3552	14.09
1.3566	14.23
1.3578	13.89
1.3592	13.52
1.3606	13.38
1.3615	13.11
1.3625	12.67
1.3635	12.42
1.3644	12.13
1.3652	12.2
1.3661	12.02
1.3671	11.9
1.3681	11.86
1.3692	11.83
1.3702	11.54
1.3716	11.79
1.373	11.9
1.3742	11.93
1.3757	12.23
1.3773	12.35
1.3787	12.01
1.3803	12.19
1.3821	12.53
1.3836	12.6
1.3852	12.74
1.3868	13.66
1.388	13.79
1.3894	13.71
1.3906	13.57
1.3921	13.75
1.3933	13.18
1.3949	13.48
1.3965	13.47
1.398	13.63
1.3995	13.73
1.4011	13.71
1.4027	13.08
1.4043	13.19
1.4058	13.08
1.4075	12.53
1.4091	12.38
1.4105	12.41
1.4121	12.11
1.4141	11.87
1.4158	12
1.4176	12.06
1.4198	12.11
1.4215	12.05
1.4229	11.99
1.4245	12.03
1.4264	12.55
1.428	13.01
1.4294	13.24
1.4312	13.75
1.4324	13.89
1.4336	13.56
1.4346	13.41
1.4362	13.55
1.4375	13.66
1.4395	13.81
1.4411	13.9
1.4429	13.96
1.4442	14.04
1.4457	14.08
1.4465	14.04
1.4479	14.09
1.4491	13.96
1.4504	13.87
1.4518	13.79
1.4534	13.72
1.4545	13.29
1.4558	12.85
1.457	12.34
1.4579	11.97
1.4587	11.74
1.4596	11.54
1.4604	11.49
1.4614	11.6
1.4624	11.49
1.4634	11.36
1.4647	11.84
1.4659	11.97
1.4669	12.16
1.4684	12.39
1.47	12.26
1.4716	12.33
1.4734	12.44
1.4752	12.76
1.4768	12.89
1.479	13.45
1.4808	13.56
1.483	13.9
1.485	13.92
1.4866	13.94
1.4882	13.69
1.4898	13.62
1.4908	13.33
1.4924	13.09
1.494	12.68
1.4948	12.55
1.496	11.82
1.4974	11.59
1.4983	11.25
1.4997	11.35
1.5011	11.2	278.59	262.959	294.22
1.5021	11.35	276.662	251.792	301.532
1.5033	11.48
1.5048	11.72
1.5058	11.52
1.507	11.48
1.5085	11.56
1.5097	11.44
1.5107	11.57
1.5119	11.76
1.5134	11.97
1.5143	12.2
1.5151	12.33
1.516	12.11
1.5171	12.24
1.518	12.5
1.5194	12.64
1.521	12.8
1.5225	13.08
1.5238	13.15
1.5253	13.16
1.5262	12.99
1.5278	12.36
1.5292	12.08
1.5307	11.72
1.5323	11.38
1.5345	11.4
1.536	11.63
1.5376	11.43
1.5395	11.46
1.5409	11.49
1.5419	11.23
1.5434	11.43
1.545	11.57
1.5462	11.65
1.5475	11.79
1.5491	12.03
1.5507	12.13
1.5523	12.24
1.5537	12.48
1.5552	12.61
1.5564	12.8
1.5574	13.02
1.5584	13.29
1.5598	13.52
1.5612	13.64
1.5624	13.59
1.5637	13.59
1.5648	13.34
1.5658	13.15
1.5666	12.95
1.568	12.81
1.569	12.55
1.57	12.47
1.571	12.14
1.5726	12
1.5738	11.7
1.5753	11.86
1.5769	11.66
1.5783	11.7
1.5796	11.63
1.5811	11.86
1.5825	11.67
1.5841	11.58
1.5857	11.72
1.5871	11.87
1.5887	12.01
1.5901	12.21
1.5917	12.7
1.5937	12.99
1.5957	12.99
1.5973	13.13
1.5989	13.01
1.6001	13.14
1.6013	13.11
1.6026	13.27
1.6039	13.31
1.6053	13.62
1.6073	13.63
1.609	13.56
1.6108	13.43
1.6127	13.33
1.6143	13.25
1.6157	13.01
1.617	12.94
1.618	13.01
1.6192	13.06
1.6205	12.81
1.6215	12.81
1.6229	12.83
1.6243	12.72
1.6255	12.48
1.6269	12.58
1.6285	12.55
1.6298	12.41
1.6312	12.5
1.6324	12.74
1.6337	12.85
1.6352	13.07
1.6367	13.42
1.6379	13.52
1.6397	13.35
1.6413	13.23
1.6426	12.97
1.6438	12.81
1.6454	12.61
1.6464	12.43
1.648	12.07
1.6492	11.86
1.6505	11.38
1.652	11.22
1.6536	11.12
1.6548	11.37
1.6564	11.45
1.6584	11.49
1.6599	11.59
1.6615	11.73
1.663	11.52
1.6646	11.72
1.6659	11.67
1.6674	11.83
1.6688	11.74
1.6701	12.11
1.6715	11.79
1.6728	12.18
1.6739	12.25
1.6754	12.69
1.6768	12.53
1.6778	12.92
1.6791	13.05
1.6805	13.14
1.6816	12.91
1.6828	13.05
1.6842	13.2
1.6854	12.97
1.6865	12.94
1.6875	12.93
1.6885	13.03
1.6895	12.75
1.6903	12.98
1.691	12.81
1.6922	12.93
1.6934	12.81
1.6942	12.81
1.6954	12.43
1.697	12.31
1.698	11.94
1.699	11.62
1.7006	11.55
1.7019	11.59
1.7029	11.8
1.7041	12.01
1.7054	12.45
1.7062	12.57
1.7072	12.54
1.7086	12.55
1.7098	12.75
1.7111	12.85
1.7125	12.94
1.7139	13.12
1.7149	13.09
1.7163	13.02
1.7174	12.61
1.7184	12.54
1.7197	12.61
1.7209	12.71
1.7219	12.61
1.7231	12.81
1.7247	12.57
1.7257	12.46
1.727	12.53
1.7286	12.69
1.7299	12.77
1.7308	13.18
1.7322	13.46
1.7335	13.25
1.7343	13.37
1.7351	13.5
1.7364	13.62
1.7374	13.56
1.7385	13.53
1.7399	12.83
1.7415	12.63
1.7426	12.35
1.7441	12.02
1.7453	12.06
1.7465	12.58
1.7478	12.52
1.7491	12.62
1.75	12.81
1.751	12.63
1.7522	12.74
1.7532	13.08
1.7542	13.09
1.7554	13.32
1.7564	13.62
1.7574	13.6
1.7586	13.52
1.7598	13.63
1.7608	13.37
1.762	13.42
1.7628	13.45
1.7636	13.45
1.7642	13.37
1.7648	13.39
1.7654	13.51
1.7661	13.32
1.7667	13.28
1.7675	13.36
1.7683	13.66
1.7693	13.56
1.7702	13.69
1.771	13.38
1.772	13.26
1.7732	13.08
1.774	12.95
1.7752	13.02
1.7765	13.02
1.7775	13.14
1.7783	13.21
1.7791	13.12
1.7797	13.02
1.7804	13.01
1.781	12.75
1.7818	12.48
1.7828	12.65
1.7836	12.54
1.7842	12.63
1.7854	12.51
1.7863	12.67
1.7871	12.24
1.7879	12.04
1.7893	11.93
1.7901	11.9
1.791	12.09
1.7921	12.61
1.7933	12.6
1.7941	12.84
1.7949	12.88
1.7955	12.51
1.7963	12.38
1.7971	12.51
1.7977	12.36
1.7985	12.51
1.7995	12.72
1.8002	12.87	270.333	246.032	294.634
1.8008	12.73
1.8018	12.93
1.8027	13.11
1.8035	12.93
1.8043	12.75
1.8053	12.87
1.806	12.88
1.8067	12.85
1.8077	12.87
1.8086	13.04
1.8096	13.27
1.8107	13.53
1.8117	13.4
1.8125	13.56
1.8134	13.51
1.8142	13.48
1.815	12.83
1.816	12.9
1.8172	12.89
1.8182	12.9
1.8191	12.66
1.8199	13.35
1.8209	13.36
1.8217	13.51
1.8227	13.43
1.8238	13.6
1.825	13.43
1.8258	13.36
1.8266	13.23
1.8274	13.29
1.8282	13.29
1.8293	13.07
1.8305	13.16
1.8315	13.29
1.8325	13.16
1.8336	13.18
1.8344	13.06
1.8351	13.04
1.8359	13.1
1.8369	13.08
1.8375	12.81
1.8383	12.96
1.839	12.54
1.8398	12.08
1.8406	12.2
1.8414	12.19
1.842	12.3
1.8428	12.3
1.8436	12.61
1.8443	12.63
1.8451	12.44
1.8461	12.55
1.8469	12.67
1.8477	12.75
1.8484	12.77
1.8494	13.38
1.8502	13.12
1.8511	13.4
1.8521	13.65
1.8531	13.88
1.8539	13.53
1.8549	13.84
1.8558	13.92
1.8566	13.84
1.8574	13.49
1.858	13.76
1.8586	13.5
1.8594	13.31
1.86	13.1
1.861	13.13
1.862	13.04
1.8628	13.08
1.8637	13.21
1.8647	13.1
1.8655	13.14
1.8663	13.01
1.8671	13.15
1.8677	13.31
1.8685	13.37
1.8691	13.5
1.8697	13.58
1.8704	13.54
1.8711	13.37
1.8721	13.47
1.8729	13.32
1.8739	13.7
1.8748	13.62
1.876	13.6
1.8766	13.35
1.8776	13.35
1.8784	12.9
1.8795	12.78
1.8803	12.74
1.8811	12.84
1.8819	12.88
1.8827	12.96
1.8833	12.86
1.8841	13.03
1.8853	13.24
1.8861	13.2
1.8871	12.9
1.8882	13.68
1.889	13.73
1.8896	13.33
1.8904	13.62
1.891	14.09
1.8914	13.67
1.8922	13.78
1.8928	14.11
1.8933	13.43
1.8941	13.45
1.8949	13.48
1.8955	13.51
1.8963	13.48
1.8974	13.93
1.8982	13.92
1.8991	13.63
1.8999	13.25
1.9007	13.08
1.9015	12.77
1.9023	12.43
1.903	12.71
1.904	12.72
1.9048	12.71
1.9054	12.85
1.9062	12.95
1.907	12.56
1.9074	12.52
1.9078	12.58
1.9084	12.34
1.9089	12.37
1.9097	12.46
1.9105	12.2
1.9112	11.97
1.9119	12.33
1.9127	12.02
1.9133	11.91
1.9141	11.73
1.9149	11.61
1.9154	11.64
1.9162	11.86
1.9168	11.89
1.9176	12.24
1.9184	12.44
1.9192	12.06
1.9199	12.47
1.9207	12.64
1.9213	12.91
1.9219	12.96
1.9227	13.12
1.9232	12.67
1.9238	12.82
1.9244	12.47
1.9251	12.88
1.9259	12.88
1.9267	12.96
1.9275	13.14
1.9281	13.36
1.929	13.21
1.9298	13.23
1.9306	13.29
1.9313	12.81
1.9321	12.96
1.9329	12.91
1.9337	12.68
1.9345	12.9
1.9352	13.1
1.936	12.94
1.9368	13.07
1.9374	13.51
1.938	13.18
1.9388	13.19
1.9398	13.45
1.9404	13.25
1.9411	12.82
1.9421	13.29
1.9429	13.43
1.9433	13.26
1.944	13.29
1.9447	13.51
1.9451	13.33
1.9459	13.37
1.9467	13.36
1.9473	13.11
1.9483	13
1.9495	12.94
1.9503	12.73
1.9513	12.53
1.9522	12.58
1.9528	12.63
1.9534	12.38
1.954	12.71
1.9546	12.59
1.9554	12.52
1.9562	12.52
1.9569	13.06
1.9577	12.7
1.9585	12.7
1.9593	12.77
1.96	12.93
1.9607	12.44
1.9613	12.59
1.962	12.96
1.9626	13.04
1.9631	12.9
1.9639	12.96
1.9651	12.93
1.966	12.76
1.967	12.9
1.9684	13.14
1.9694	13.31
1.9701	13.03
1.9709	13.18
1.9715	13.21
1.9719	13.43
1.9723	13.13
1.9728	13.87
1.9732	13.95
1.9738	14.03
1.9744	13.87
1.9751	13.88
1.9759	13.56
1.9769	13.54
1.9777	13.63
1.9784	13.38
1.9791	13.74
1.9797	13.71
1.9801	13.76
1.9807	13.81
1.9813	13.82
1.9819	13.93
1.9825	14.08
1.9831	13.87
1.9837	13.37
1.9845	13.56
1.9853	13.06
1.9861	12.69
1.9871	12.68
1.9881	12.81
1.9892	12.51
1.9903	12.78
1.9913	12.61
1.9921	12.55
1.9932	12.82
1.994	12.93
1.9947	12.82
1.9958	13.37
1.997	13.54
1.9977	13.23
1.9985	13.28
1.9997	13.37
2.0006	12.82	357.5	340	375
2.0016	12.69
2.0027	12.99
2.0037	12.91
2.0047	12.84
2.0057	13.28
2.0065	13.37
2.0076	13.09
2.0088	13.37
2.0098	13.45
2.0106	13.46
2.0116	13.3
2.0122	13.41
2.013	13.31
2.0138	13.36
2.0146	13.39
2.0154	13.68
2.0163	13.6
2.0171	13.8
2.0179	13.85
2.0187	13.85
2.0196	13.54
2.0204	13.84
2.0212	14.25
2.022	14.24
2.0228	14.16
2.0236	14.16
2.0244	14.14
2.0252	13.78
2.0259	13.7
2.0267	13.51
2.0275	13.64
2.0283	13.62
2.0289	13.34
2.0296	13.39
2.0304	13.54
2.031	13.3
2.0316	13.14
2.0322	13.29
2.033	13.3
2.0337	13.29
2.0345	13.6
2.0351	13.36
2.0359	13.34
2.0364	13.34
2.0369	13.32
2.0375	13.09
2.0381	13.37
2.0387	13.22
2.0392	12.97
2.0398	12.85
2.0402	13.04
2.0408	12.9
2.0414	12.86
2.0421	12.99
2.0427	12.97
2.0433	12.77
2.0439	12.69
2.0445	12.64
2.0452	12.27
2.0458	12.13
2.0464	12.44
2.0468	12.69
2.0472	12.77
2.0474	13.08
2.048	13.4
2.0486	12.94
2.0494	12.98
2.0502	13.22
2.051	13.22
2.0516	13.32
2.0523	13.18
2.0529	12.96
2.0535	13.08
2.0543	13.38
2.0549	13.04
2.0556	13.08
2.0564	13.25
2.0572	12.88
2.0579	12.39
2.0587	12.7
2.0593	12.85
2.0599	12.79
2.0605	12.92
2.061	13.35
2.0616	12.93
2.0624	13.19
2.063	13.03
2.0634	12.59
2.064	12.58
2.0648	12.63
2.0655	12.52
2.0663	12.16
2.0671	12.66
2.0677	12.11
2.0681	12.24
2.0686	12.39
2.0694	12.48
2.0702	12.18
2.071	12.15
2.0718	12.22
2.0724	11.59
2.0726	11.91
2.0732	11.91
2.0738	12.47
2.0745	12.06
2.0751	12.31
2.0757	11.97
2.0763	12.06
2.077	11.92
2.0776	11.64
2.0782	11.83
2.079	12.11
2.0794	11.78
2.0798	11.71
2.0804	12.33
2.0811	12.49
2.0817	12.35
2.0825	12.3
2.0831	11.94
2.0835	11.68
2.0841	11.61
2.0847	11.73
2.0851	11.72
2.0859	11.87
2.0869	12.33
2.0876	12.16
2.0882	12.24
2.0894	12.92
2.0902	12.92
2.0908	12.59
2.0918	12.5
2.093	12.77
2.0938	12.74
2.0946	12.97
2.0954	13.13
2.0962	13.62
2.0968	13.44
2.0975	13.37
2.0983	13.59
2.0994	13.84
2.1002	13.5	274.331	259.719	288.943
2.101	13.76	254.296	231.437	277.155
2.1019	13.89
2.1027	13.94
2.1034	13.56
2.104	13.55
2.1048	13.13
2.1054	12.71
2.1062	12.47
2.1068	12.46
2.1074	12.54
2.1078	12.78
2.1086	12.91
2.1094	12.9
2.1102	13.06
2.1114	13.18
2.1126	13.37
2.1136	13.33
2.1146	13.51
2.1156	13.51
2.1163	13.84
2.1175	13.6
2.1183	13.7
2.1189	13.62
2.1196	13.86
2.1203	13.37
2.1211	13.43
2.1219	13.23
2.1227	13.24
2.1236	12.78
2.1248	12.85
2.1256	12.84
2.1266	12.87
2.128	12.79
2.1294	12.65
2.1304	12.85
2.1314	12.26
2.1322	12.51
2.1328	12.56
2.1336	13.1
2.1346	13.18
2.1356	13.92
2.1369	13.44
2.1381	13.65
2.1389	13.61
2.1397	13.64
2.1407	13.61
2.1416	13.95
2.1428	13.57
2.144	13.26
2.145	13.07
2.146	12.54
2.1468	12.38
2.1472	12.32
2.1479	12.38
2.1489	11.62
2.1495	11.72
2.1503	11.64
2.1513	11.94
2.1522	11.83
2.1532	12.57
2.1542	12.58
[truncated: 15,605 more rows]
