# Supplementary material for: Predicting Thermal Adaptation by Looking Into Populations’ Genomic Past
Source: Front Genet. 2020 Sep 25;11:564515. doi: 10.3389/fgene.2020.564515 (PMC7545011; doi:10.3389/fgene.2020.564515)
Supplement: TABLE S2 — Projections of thermal variation to 2,050. Simulation of Near-Surface Air Temperature Anomalies (°C) from 1,860 to 2,050 follow the CIMP5 RCP 8.5 scenario from the KNMI (http://climexp.knmi.nl/) database averaged from an original 5 min resolution. Minimum and maximum temperature estimates were generated by the coupled ACCESS v.1.0 model specifically designed for the CIMP5 project (Kowalczyk et al., 2013). [file Table_2.XLSX]

## Sheet: Hoja1
Time (Mya)	RCP8.5 Surface Air Temperature Anomalies (ºC)
1861	-1.04068
1861.08	-1.11726
1861.17	-0.886728
1861.25	-1.10281
1861.33	-1.05779
1861.42	-1.01903
1861.5	-1.03929
1861.58	-1.00258
1861.67	-1.15081
1861.75	-1.21504
1861.83	-1.425
1861.92	-1.36676
1862	-1.21195
1862.08	-1.15196
1862.17	-1.21558
1862.25	-1.2983
1862.33	-1.17836
1862.42	-1.10231
1862.5	-1.15629
1862.58	-1.23259
1862.67	-0.991076
1862.75	-1.11576
1862.83	-1.1576
1862.92	-1.17068
1863	-1.06052
1863.08	-0.982071
1863.17	-0.916878
1863.25	-1.03228
1863.33	-1.0436
1863.42	-1.11918
1863.5	-1.0539
1863.58	-0.968851
1863.67	-1.06613
1863.75	-1.08903
1863.83	-1.16639
1863.92	-1.10828
1864	-0.937318
1864.08	-0.959822
1864.17	-1.00364
1864.25	-1.0472
1864.33	-1.01625
1864.42	-1.02711
1864.5	-1.05662
1864.58	-1.05412
1864.67	-1.22085
1864.75	-1.1826
1864.83	-1.03895
1864.92	-0.914183
1865	-0.994808
1865.08	-0.977402
1865.17	-1.0185
1865.25	-1.11602
1865.33	-1.03276
1865.42	-1.10621
1865.5	-1.16951
1865.58	-1.20076
1865.67	-1.10958
1865.75	-1.18019
1865.83	-1.35124
1865.92	-1.42087
1866	-1.26846
1866.08	-1.22636
1866.17	-1.42576
1866.25	-1.43929
1866.33	-1.2564
1866.42	-1.18953
1866.5	-1.21742
1866.58	-1.22587
1866.67	-1.151
1866.75	-1.18934
1866.83	-1.14036
1866.92	-1.07819
1867	-1.10886
1867.08	-0.993881
1867.17	-1.09925
1867.25	-1.0296
1867.33	-1.12432
1867.42	-1.06453
1867.5	-1.09278
1867.58	-1.20219
1867.67	-1.16915
1867.75	-0.995654
1867.83	-0.986859
1867.92	-1.15594
1868	-1.18723
1868.08	-1.14842
1868.17	-1.21699
1868.25	-1.16271
1868.33	-1.19225
1868.42	-1.06758
1868.5	-1.0991
1868.58	-1.02241
1868.67	-1.21127
1868.75	-1.10771
1868.83	-1.11482
1868.92	-1.18713
1869	-1.06491
1869.08	-0.994031
1869.17	-0.796938
1869.25	-0.879875
1869.33	-0.823687
1869.42	-0.906419
1869.5	-0.988959
1869.58	-0.996202
1869.67	-0.977956
1869.75	-1.06614
1869.83	-1.10011
1869.92	-1.15359
1870	-1.06156
1870.08	-1.2469
1870.17	-1.19498
1870.25	-1.22793
1870.33	-1.11568
1870.42	-1.05577
1870.5	-1.12846
1870.58	-1.04435
1870.67	-1.01815
1870.75	-1.08195
1870.83	-1.13032
1870.92	-0.987983
1871	-1.06906
1871.08	-1.03965
1871.17	-0.926639
1871.25	-1.01464
1871.33	-1.08712
1871.42	-1.08183
1871.5	-0.923009
1871.58	-1.00874
1871.67	-1.11761
1871.75	-1.20124
1871.83	-1.24983
1871.92	-1.06863
1872	-1.19983
1872.08	-1.31095
1872.17	-1.13181
1872.25	-1.13208
1872.33	-1.19527
1872.42	-1.17033
1872.5	-1.14244
1872.58	-1.08177
1872.67	-1.20931
1872.75	-1.25282
1872.83	-1.22679
1872.92	-1.14423
1873	-1.24515
1873.08	-1.13044
1873.17	-1.17142
1873.25	-1.11819
1873.33	-1.09984
1873.42	-1.17299
1873.5	-1.13649
1873.58	-1.09681
1873.67	-1.02319
1873.75	-1.12626
1873.83	-1.1085
1873.92	-1.16949
1874	-1.16358
1874.08	-1.03965
1874.17	-0.950169
1874.25	-1.13622
1874.33	-0.907916
1874.42	-0.969978
1874.5	-0.932629
1874.58	-0.984331
1874.67	-1.2022
1874.75	-0.932664
1874.83	-0.97767
1874.92	-1.11764
1875	-1.13773
1875.08	-1.18037
1875.17	-1.10285
1875.25	-1.09054
1875.33	-1.01457
1875.42	-1.01521
1875.5	-1.06996
1875.58	-1.11274
1875.67	-1.05432
1875.75	-1.05159
1875.83	-1.1566
1875.92	-1.14001
1876	-1.17496
1876.08	-1.23539
1876.17	-1.27195
1876.25	-0.963675
1876.33	-1.04573
1876.42	-1.07274
1876.5	-1.2256
1876.58	-1.11961
1876.67	-1.1466
1876.75	-1.17421
1876.83	-1.21785
1876.92	-1.12299
1877	-1.07013
1877.08	-1.12104
1877.17	-1.31873
1877.25	-1.15561
1877.33	-1.17476
1877.42	-1.21367
1877.5	-1.23127
1877.58	-1.23002
1877.67	-1.13623
1877.75	-1.21873
1877.83	-1.28578
1877.92	-1.12472
1878	-1.22421
1878.08	-1.20274
1878.17	-1.15784
1878.25	-1.12401
1878.33	-1.0291
1878.42	-0.976579
1878.5	-1.00138
1878.58	-0.923632
1878.67	-0.927516
1878.75	-0.969984
1878.83	-0.922219
1878.92	-0.848113
1879	-1.02487
1879.08	-0.931531
1879.17	-1.02854
1879.25	-0.778925
1879.33	-0.791976
1879.42	-0.860458
1879.5	-0.928899
1879.58	-0.905871
1879.67	-1.08746
1879.75	-1.10652
1879.83	-1.41868
1879.92	-1.39072
1880	-1.1294
1880.08	-1.26567
1880.17	-1.21995
1880.25	-1.07335
1880.33	-1.07616
1880.42	-1.04231
1880.5	-1.12788
1880.58	-1.09797
1880.67	-1.1098
1880.75	-1.27122
1880.83	-1.24019
1880.92	-1.24274
1881	-1.22083
1881.08	-1.15443
1881.17	-1.2136
1881.25	-1.2802
1881.33	-1.3196
1881.42	-1.2039
1881.5	-1.30226
1881.58	-1.09077
1881.67	-1.12539
1881.75	-1.23243
1881.83	-1.24345
1881.92	-1.228
1882	-1.12308
1882.08	-1.06807
1882.17	-1.12571
1882.25	-1.03325
1882.33	-1.09386
1882.42	-1.05674
1882.5	-1.1612
1882.58	-1.03273
1882.67	-1.07931
1882.75	-1.2433
1882.83	-1.23332
1882.92	-1.25336
1883	-1.33158
1883.08	-1.55403
1883.17	-1.58442
1883.25	-1.37084
1883.33	-1.41197
1883.42	-1.3629
1883.5	-1.32081
1883.58	-1.19478
1883.67	-1.31637
1883.75	-1.46757
1883.83	-1.38505
1883.92	-1.55417
1884	-1.58402
1884.08	-1.74308
1884.17	-1.54313
1884.25	-1.44032
1884.33	-1.42043
1884.42	-1.43144
1884.5	-1.35563
1884.58	-1.52058
1884.67	-1.61465
1884.75	-1.60649
1884.83	-1.64579
1884.92	-1.52603
1885	-1.46753
1885.08	-1.53712
1885.17	-1.27756
1885.25	-1.39198
1885.33	-1.37691
1885.42	-1.40001
1885.5	-1.31559
1885.58	-1.41566
1885.67	-1.5082
1885.75	-1.45988
1885.83	-1.72194
1885.92	-1.70663
1886	-1.72803
1886.08	-1.72529
1886.17	-1.5358
1886.25	-1.57329
1886.33	-1.43584
1886.42	-1.4322
1886.5	-1.35688
1886.58	-1.34306
1886.67	-1.30007
1886.75	-1.42982
1886.83	-1.64116
1886.92	-1.70929
1887	-1.6951
1887.08	-1.55098
1887.17	-1.39057
1887.25	-1.15001
1887.33	-1.2838
1887.42	-1.2014
1887.5	-1.16654
1887.58	-1.10399
1887.67	-1.15087
1887.75	-1.17308
1887.83	-1.2422
1887.92	-1.20389
1888	-1.3555
1888.08	-1.25965
1888.17	-1.2642
1888.25	-0.999135
1888.33	-1.11754
1888.42	-1.24409
1888.5	-1.16877
1888.58	-1.22483
1888.67	-1.31481
1888.75	-1.42927
1888.83	-1.35222
1888.92	-1.51065
1889	-1.55774
1889.08	-1.56852
1889.17	-1.63398
1889.25	-1.63787
1889.33	-1.39052
1889.42	-1.39015
1889.5	-1.34519
1889.58	-1.32148
1889.67	-1.34838
1889.75	-1.39259
1889.83	-1.5507
1889.92	-1.43881
1890	-1.44721
1890.08	-1.38447
1890.17	-1.37311
1890.25	-1.39058
1890.33	-1.34972
1890.42	-1.26417
1890.5	-1.37236
1890.58	-1.3748
1890.67	-1.46459
1890.75	-1.47255
1890.83	-1.6804
1890.92	-1.63153
1891	-1.69745
1891.08	-1.67125
1891.17	-1.70176
1891.25	-1.68307
1891.33	-1.53044
1891.42	-1.33223
1891.5	-1.31486
1891.58	-1.4304
1891.67	-1.3702
1891.75	-1.28062
1891.83	-1.43098
1891.92	-1.53583
1892	-1.21066
1892.08	-1.22062
1892.17	-1.27283
1892.25	-1.17253
1892.33	-1.13555
1892.42	-1.16606
1892.5	-1.23988
1892.58	-1.20961
1892.67	-1.35562
1892.75	-1.51912
1892.83	-1.55906
1892.92	-1.40622
1893	-1.27435
1893.08	-1.35173
1893.17	-1.60111
1893.25	-1.49728
1893.33	-1.44066
1893.42	-1.20924
1893.5	-1.27711
1893.58	-1.2137
1893.67	-1.27896
1893.75	-1.153
1893.83	-1.42088
1893.92	-1.44046
1894	-1.3526
1894.08	-1.53917
1894.17	-1.45475
1894.25	-1.44366
1894.33	-1.25597
1894.42	-1.14497
1894.5	-1.19026
1894.58	-1.06898
1894.67	-1.14996
1894.75	-1.20619
1894.83	-1.27607
1894.92	-1.51736
1895	-1.49777
1895.08	-1.65763
1895.17	-1.3512
1895.25	-1.44308
1895.33	-1.22801
1895.42	-1.11305
1895.5	-1.06514
1895.58	-1.15361
1895.67	-1.18502
1895.75	-1.18895
1895.83	-1.34291
1895.92	-1.53638
1896	-1.60211
1896.08	-1.53489
1896.17	-1.3342
1896.25	-1.30116
1896.33	-1.31038
1896.42	-1.19838
1896.5	-1.27308
1896.58	-1.24455
1896.67	-1.4139
1896.75	-1.33509
1896.83	-1.28627
1896.92	-1.32419
1897	-1.2392
1897.08	-1.07292
1897.17	-1.25107
1897.25	-1.18258
1897.33	-1.31731
1897.42	-1.04777
1897.5	-1.08647
1897.58	-0.968211
1897.67	-1.10171
1897.75	-1.44749
1897.83	-1.17747
1897.92	-1.07135
1898	-1.09638
1898.08	-1.04966
1898.17	-1.05427
1898.25	-1.00508
1898.33	-0.955616
1898.42	-1.08989
1898.5	-1.0106
1898.58	-0.981762
1898.67	-0.965595
1898.75	-0.860524
1898.83	-1.12046
1898.92	-1.15604
1899	-1.24268
1899.08	-0.959271
1899.17	-0.965919
1899.25	-1.02246
1899.33	-1.11788
1899.42	-1.08192
1899.5	-1.03764
1899.58	-0.992902
1899.67	-0.921196
1899.75	-1.15608
1899.83	-1.12065
1899.92	-0.988523
1900	-1.1496
1900.08	-1.15342
1900.17	-1.04917
1900.25	-0.858235
1900.33	-1.03166
1900.42	-0.945868
1900.5	-1.08342
1900.58	-1.12843
1900.67	-1.11715
1900.75	-1.14128
1900.83	-1.29216
1900.92	-1.20108
1901	-1.0918
1901.08	-0.854172
1901.17	-1.17411
1901.25	-1.10614
1901.33	-1.15297
1901.42	-1.15672
1901.5	-0.998519
1901.58	-1.11497
1901.67	-1.03848
1901.75	-1.06364
1901.83	-1.08595
1901.92	-1.11859
1902	-1.16788
1902.08	-1.35524
1902.17	-1.2364
1902.25	-1.25863
1902.33	-1.22155
1902.42	-1.21135
1902.5	-1.05451
1902.58	-1.00764
1902.67	-0.912835
1902.75	-0.997084
1902.83	-1.05354
1902.92	-1.16382
1903	-1.12583
1903.08	-1.12037
1903.17	-1.10993
1903.25	-1.08638
1903.33	-1.11724
1903.42	-1.17436
1903.5	-1.2638
1903.58	-1.19712
1903.67	-1.21545
1903.75	-1.26164
1903.83	-1.35341
1903.92	-1.28708
1904	-1.11243
1904.08	-0.939251
1904.17	-1.1876
1904.25	-1.01787
1904.33	-1.23613
1904.42	-1.14174
1904.5	-1.19764
1904.58	-1.12663
1904.67	-1.26983
1904.75	-1.45875
1904.83	-1.33732
1904.92	-1.0524
1905	-1.11878
1905.08	-1.35716
1905.17	-1.27363
1905.25	-1.21603
1905.33	-1.28289
1905.42	-1.16227
1905.5	-1.13746
1905.58	-1.05149
1905.67	-1.16757
1905.75	-1.18324
1905.83	-1.21525
1905.92	-1.35159
1906	-1.46881
1906.08	-1.42146
1906.17	-1.3166
1906.25	-1.29834
1906.33	-1.20955
1906.42	-1.22075
1906.5	-1.09013
1906.58	-1.25975
1906.67	-1.32705
1906.75	-1.18818
1906.83	-1.35511
1906.92	-1.21933
1907	-1.14929
1907.08	-1.29509
1907.17	-1.07017
1907.25	-1.16928
1907.33	-1.22811
1907.42	-1.18388
1907.5	-1.16654
1907.58	-1.21797
1907.67	-1.20443
1907.75	-1.16554
1907.83	-1.20298
1907.92	-1.20944
1908	-1.13614
1908.08	-1.16453
1908.17	-1.3025
1908.25	-1.20105
1908.33	-1.13286
1908.42	-1.03764
1908.5	-1.21534
1908.58	-1.11396
1908.67	-1.14123
1908.75	-1.20835
1908.83	-1.38279
1908.92	-1.24722
1909	-1.19129
1909.08	-1.06803
1909.17	-1.03486
1909.25	-0.962485
1909.33	-1.02077
1909.42	-0.998609
1909.5	-1.10774
1909.58	-1.09187
1909.67	-1.12863
1909.75	-1.13511
1909.83	-0.94294
1909.92	-1.23016
1910	-1.22489
1910.08	-0.987681
1910.17	-0.860328
1910.25	-1.02536
1910.33	-1.13539
1910.42	-1.08064
1910.5	-1.12858
1910.58	-1.06868
1910.67	-0.997186
1910.75	-1.15867
1910.83	-1.1952
1910.92	-1.36404
1911	-1.39176
1911.08	-1.47575
1911.17	-1.54496
1911.25	-1.44353
1911.33	-1.16646
1911.42	-1.24287
1911.5	-1.28199
1911.58	-1.20897
1911.67	-1.16705
1911.75	-1.42472
1911.83	-1.27421
1911.92	-1.24762
1912	-1.33866
1912.08	-1.24528
1912.17	-1.02695
1912.25	-0.995475
1912.33	-1.13829
1912.42	-1.16133
1912.5	-1.1866
1912.58	-1.36137
1912.67	-1.17831
1912.75	-1.21058
1912.83	-1.28138
1912.92	-1.31866
1913	-1.4194
1913.08	-1.36702
1913.17	-1.16895
1913.25	-1.2021
1913.33	-1.37047
1913.42	-1.33836
1913.5	-1.31727
1913.58	-1.24937
1913.67	-1.42306
1913.75	-1.32795
1913.83	-1.26997
1913.92	-1.40329
1914	-1.28171
1914.08	-1.15809
1914.17	-1.22806
1914.25	-1.13286
1914.33	-1.16268
1914.42	-1.10264
1914.5	-1.22132
1914.58	-1.05684
1914.67	-1.15744
1914.75	-1.15419
1914.83	-1.17802
1914.92	-1.34573
1915	-1.31458
1915.08	-1.24833
1915.17	-1.24927
1915.25	-1.0332
1915.33	-0.869126
1915.42	-1.02293
1915.5	-1.13679
1915.58	-1.1446
1915.67	-1.04858
1915.75	-1.07121
1915.83	-1.0077
1915.92	-1.1254
1916	-1.36453
1916.08	-1.19548
1916.17	-1.15607
1916.25	-1.11458
1916.33	-0.989856
1916.42	-0.910378
1916.5	-0.995619
1916.58	-0.970812
1916.67	-0.935076
1916.75	-1.02671
1916.83	-1.06547
1916.92	-1.12585
1917	-0.950838
1917.08	-0.970871
1917.17	-0.953128
1917.25	-0.711505
1917.33	-0.904126
1917.42	-0.989388
1917.5	-0.865179
1917.58	-1.04802
1917.67	-1.06799
1917.75	-0.962784
1917.83	-0.991159
1917.92	-1.20785
1918	-1.31253
1918.08	-1.04759
1918.17	-1.14304
1918.25	-0.972095
1918.33	-0.971756
1918.42	-0.987099
1918.5	-1.03099
1918.58	-0.968151
1918.67	-0.893306
1918.75	-1.00962
1918.83	-0.945479
1918.92	-0.999633
1919	-0.982328
1919.08	-0.836472
1919.17	-0.967078
1919.25	-0.765125
1919.33	-0.980056
1919.42	-0.865088
1919.5	-0.900979
1919.58	-1.08384
1919.67	-0.909355
1919.75	-0.793254
1919.83	-0.894449
1919.92	-0.901273
1920	-1.00867
1920.08	-1.04432
1920.17	-0.965698
1920.25	-0.992635
1920.33	-0.878706
1920.42	-0.901689
1920.5	-0.931099
1920.58	-0.958872
1920.67	-0.992295
1920.75	-0.975574
1920.83	-1.14976
1920.92	-1.15594
1921	-1.1756
1921.08	-0.961251
1921.17	-1.09107
1921.25	-1.22499
1921.33	-1.09798
1921.42	-1.03554
1921.5	-1.0792
1921.58	-0.920972
1921.67	-1.0035
1921.75	-1.15309
1921.83	-1.03846
1921.92	-1.27924
1922	-1.25546
1922.08	-0.950081
1922.17	-1.10129
1922.25	-0.929035
1922.33	-0.998276
1922.42	-0.992019
1922.5	-0.965159
1922.58	-0.958692
1922.67	-0.928056
1922.75	-0.827534
1922.83	-1.02763
1922.92	-1.04309
1923	-1.0668
1923.08	-0.917742
1923.17	-1.07172
1923.25	-0.831505
1923.33	-0.803756
1923.42	-0.839429
1923.5	-0.830879
1923.58	-0.812121
1923.67	-0.802876
1923.75	-0.870494
1923.83	-0.95457
1923.92	-0.858092
1924	-0.874478
1924.08	-0.651201
1924.17	-0.788548
1924.25	-0.807455
1924.33	-0.794566
1924.42	-0.869369
1924.5	-0.928839
1924.58	-0.955212
1924.67	-0.937646
1924.75	-1.04783
1924.83	-0.96034
1924.92	-1.01645
1925	-1.11368
1925.08	-1.19941
1925.17	-1.27436
1925.25	-1.08535
1925.33	-1.06676
1925.42	-1.05632
1925.5	-0.932779
1925.58	-0.971662
1925.67	-0.992486
1925.75	-0.943374
1925.83	-0.85539
1925.92	-1.07706
1926	-0.912448
1926.08	-0.911752
1926.17	-0.658208
1926.25	-0.815265
1926.33	-0.717966
1926.42	-0.885939
1926.5	-0.782389
1926.58	-0.932901
1926.67	-0.990746
1926.75	-1.149
1926.83	-1.20588
1926.92	-1.36087
1927	-1.10065
1927.08	-1.01863
1927.17	-0.909429
1927.25	-1.04025
1927.33	-1.05178
1927.42	-1.00679
1927.5	-0.855329
1927.58	-0.983722
1927.67	-0.951715
1927.75	-0.910564
1927.83	-0.863139
1927.92	-0.979093
1928	-1.01108
1928.08	-1.06303
1928.17	-0.756048
1928.25	-0.803975
1928.33	-0.838026
1928.42	-0.864239
1928.5	-0.891759
1928.58	-0.864971
1928.67	-0.915086
1928.75	-0.986374
1928.83	-0.95305
1928.92	-1.10635
1929	-1.02698
1929.08	-0.980541
1929.17	-1.06818
1929.25	-0.962395
1929.33	-0.844526
1929.42	-0.813949
1929.5	-0.827829
1929.58	-0.891921
1929.67	-0.939225
1929.75	-0.968914
1929.83	-1.05101
1929.92	-1.1073
1930	-1.09644
1930.08	-1.21937
1930.17	-1.1753
1930.25	-0.942255
1930.33	-0.814406
1930.42	-0.920209
1930.5	-0.880019
1930.58	-0.891582
1930.67	-0.787286
1930.75	-1.00703
1930.83	-1.15437
1930.92	-1.07904
1931	-0.853398
1931.08	-0.917372
1931.17	-0.975228
1931.25	-1.12123
1931.33	-1.00093
1931.42	-0.912728
1931.5	-0.949379
1931.58	-1.04109
1931.67	-0.967766
1931.75	-0.971234
1931.83	-1.13646
1931.92	-1.13284
1932	-1.11246
1932.08	-1.14122
1932.17	-1.16785
1932.25	-1.09538
1932.33	-1.04628
1932.42	-0.912699
1932.5	-0.940039
1932.58	-0.980182
1932.67	-1.03189
1932.75	-1.07624
1932.83	-1.24775
1932.92	-1.3168
1933	-1.11466
1933.08	-1.03718
1933.17	-1.02949
1933.25	-1.14305
1933.33	-1.14006
1933.42	-1.10658
1933.5	-1.13472
1933.58	-1.10295
1933.67	-1.21411
1933.75	-1.14488
1933.83	-1.1042
1933.92	-1.04285
1934	-1.18451
1934.08	-1.1128
1934.17	-1.10078
1934.25	-1.15615
1934.33	-1.12676
1934.42	-1.05333
1934.5	-1.10984
1934.58	-1.28367
1934.67	-1.16589
1934.75	-1.14494
1934.83	-1.26783
1934.92	-1.34982
1935	-1.25409
1935.08	-1.38526
1935.17	-1.36903
1935.25	-1.09972
1935.33	-0.989367
1935.42	-1.0731
1935.5	-1.05635
1935.58	-0.931711
1935.67	-1.1333
1935.75	-1.22776
1935.83	-1.20042
1935.92	-1.29941
1936	-1.19769
1936.08	-1.24629
1936.17	-1.31867
1936.25	-1.255
1936.33	-1.00511
1936.42	-1.06489
1936.5	-1.15025
1936.58	-1.17793
1936.67	-1.19583
1936.75	-1.33726
1936.83	-1.3704
1936.92	-1.46674
1937	-1.15561
1937.08	-1.17985
1937.17	-1.18745
1937.25	-1.10623
1937.33	-1.20256
1937.42	-0.977118
1937.5	-0.971509
1937.58	-1.07222
1937.67	-1.0368
1937.75	-1.0131
1937.83	-1.19307
1937.92	-1.28955
1938	-1.3266
1938.08	-1.32621
1938.17	-1.35425
1938.25	-1.21945
1938.33	-0.864396
1938.42	-1.03459
1938.5	-1.04945
1938.58	-1.03837
1938.67	-1.00039
1938.75	-1.08577
1938.83	-1.36461
1938.92	-1.20721
1939	-1.1937
1939.08	-1.00697
1939.17	-1.08948
1939.25	-1.11236
1939.33	-1.153
1939.42	-1.05998
1939.5	-0.961189
1939.58	-1.02244
1939.67	-0.995505
1939.75	-1.00569
1939.83	-1.08522
1939.92	-1.31351
1940	-1.29102
1940.08	-1.42915
1940.17	-1.08369
1940.25	-0.936395
1940.33	-0.834116
1940.42	-1.0478
1940.5	-1.07283
1940.58	-1.27766
1940.67	-1.1293
1940.75	-1.08433
1940.83	-1.29213
1940.92	-1.47595
1941	-1.32001
1941.08	-1.43757
1941.17	-1.13798
1941.25	-1.13754
1941.33	-1.12822
1941.42	-1.01042
1941.5	-1.0048
1941.58	-0.997911
1941.67	-0.932176
1941.75	-1.08729
1941.83	-1.1345
1941.92	-1.08408
1942	-1.04254
1942.08	-1.03108
1942.17	-0.869638
1942.25	-0.875665
1942.33	-1.04293
1942.42	-1.01008
1942.5	-0.898169
1942.58	-0.813981
1942.67	-0.956656
1942.75	-1.01344
1942.83	-1.14625
1942.92	-1.21753
1943	-1.11527
1943.08	-1.19874
1943.17	-1.00214
1943.25	-0.928005
1943.33	-0.863786
1943.42	-0.813788
1943.5	-0.876319
1943.58	-0.979602
1943.67	-1.00784
1943.75	-1.07524
1943.83	-1.08888
1943.92	-0.947083
1944	-1.15128
1944.08	-0.995711
1944.17	-1.03724
1944.25	-0.814165
1944.33	-0.866436
1944.42	-1.06798
1944.5	-0.963049
1944.58	-1.00038
1944.67	-1.09442
1944.75	-1.2671
1944.83	-1.22923
1944.92	-1.14383
1945	-1.03528
1945.08	-1.07231
1945.17	-1.20853
1945.25	-1.15326
1945.33	-1.03548
1945.42	-0.867289
1945.5	-1.0373
1945.58	-0.959702
1945.67	-1.06192
1945.75	-0.942524
1945.83	-0.797279
1945.92	-0.875333
1946	-1.01364
1946.08	-0.872171
1946.17	-0.836338
1946.25	-0.811885
1946.33	-0.769206
1946.42	-0.655189
1946.5	-0.886849
1946.58	-0.855601
1946.67	-0.924306
1946.75	-0.851824
1946.83	-0.937329
1946.92	-0.818633
1947	-0.922758
1947.08	-0.717172
1947.17	-0.746678
1947.25	-0.946465
1947.33	-0.817307
1947.42	-0.886759
1947.5	-0.892219
1947.58	-0.832472
1947.67	-0.860525
1947.75	-0.958514
1947.83	-1.00489
1947.92	-0.837163
1948	-0.983428
1948.08	-0.926682
1948.17	-0.738198
1948.25	-0.876915
1948.33	-0.968616
1948.42	-0.859509
1948.5	-0.966319
1948.58	-0.978802
1948.67	-0.931966
1948.75	-1.02729
1948.83	-1.06584
1948.92	-0.860813
1949	-0.887968
1949.08	-0.756911
1949.17	-0.879608
1949.25	-0.990955
1949.33	-0.840656
1949.42	-0.840709
1949.5	-0.732519
1949.58	-0.822742
1949.67	-0.869036
1949.75	-0.669114
1949.83	-0.841929
1949.92	-0.845793
1950	-0.961208
1950.08	-0.692361
1950.17	-0.673288
1950.25	-0.764365
1950.33	-0.808546
1950.42	-0.791939
1950.5	-0.893689
1950.58	-0.830121
1950.67	-0.810386
1950.75	-0.760884
1950.83	-0.82286
1950.92	-0.805822
1951	-0.757298
1951.08	-0.872392
1951.17	-0.746918
1951.25	-0.701525
1951.33	-0.744946
1951.42	-0.689189
1951.5	-0.781689
1951.58	-0.617291
1951.67	-0.694785
1951.75	-0.686294
1951.83	-0.856429
1951.92	-0.953732
1952	-0.936038
1952.08	-0.832441
1952.17	-0.724188
1952.25	-0.790365
1952.33	-0.869766
1952.42	-0.843369
1952.5	-0.927499
1952.58	-0.847092
1952.67	-0.905596
1952.75	-0.979934
1952.83	-0.897779
1952.92	-0.881223
1953	-0.795288
1953.08	-1.01551
1953.17	-0.782838
1953.25	-0.759515
1953.33	-0.768726
1953.42	-0.770219
1953.5	-0.943609
1953.58	-0.881661
1953.67	-0.801536
1953.75	-0.924364
1953.83	-1.00023
1953.92	-0.950843
1954	-0.795138
1954.08	-0.867441
1954.17	-1.10331
1954.25	-1.00653
1954.33	-1.10387
1954.42	-0.922528
1954.5	-0.968119
1954.58	-1.00435
1954.67	-0.840296
1954.75	-0.970104
1954.83	-1.02052
1954.92	-1.03152
1955	-1.07633
1955.08	-0.915081
1955.17	-0.765998
1955.25	-0.750635
1955.33	-0.851546
1955.42	-0.628248
1955.5	-0.847239
1955.58	-0.779801
1955.67	-0.678455
1955.75	-0.974284
1955.83	-0.952709
1955.92	-1.03772
1956	-0.791779
1956.08	-0.780441
1956.17	-0.800298
1956.25	-0.815025
1956.33	-0.666486
1956.42	-0.702219
1956.5	-0.800329
1956.58	-0.868212
1956.67	-0.945516
1956.75	-1.0587
1956.83	-0.95552
1956.92	-1.02353
1957	-0.968868
1957.08	-1.20381
1957.17	-0.920938
1957.25	-0.821345
1957.33	-0.752886
1957.42	-0.787889
1957.5	-0.937479
1957.58	-1.00932
1957.67	-0.819356
1957.75	-0.922984
1957.83	-0.954659
1957.92	-0.964633
1958	-0.926298
1958.08	-0.865091
1958.17	-0.824188
1958.25	-0.751335
1958.33	-0.954637
1958.42	-0.823409
1958.5	-0.876479
1958.58	-0.980452
1958.67	-1.03979
1958.75	-1.08345
1958.83	-0.89518
1958.92	-1.1084
1959	-1.17578
1959.08	-1.10795
1959.17	-1.04706
1959.25	-1.04784
1959.33	-1.02727
1959.42	-1.03764
1959.5	-1.08961
1959.58	-1.01082
1959.67	-0.936175
1959.75	-1.02189
1959.83	-1.12721
1959.92	-1.12952
1960	-1.26178
1960.08	-1.16288
1960.17	-1.12525
1960.25	-1.02254
1960.33	-1.02126
1960.42	-0.966469
1960.5	-1.00105
1960.58	-0.979471
1960.67	-1.01837
1960.75	-1.02235
1960.83	-0.881239
1960.92	-1.02478
1961	-1.09921
1961.08	-0.789842
1961.17	-0.713748
1961.25	-0.834465
1961.33	-0.717357
1961.42	-0.647228
1961.5	-0.784919
1961.58	-0.876171
1961.67	-1.01745
1961.75	-0.968464
1961.83	-0.89512
1961.92	-0.779753
1962	-0.947688
1962.08	-0.883131
1962.17	-0.874298
1962.25	-0.979815
1962.33	-0.895247
1962.42	-0.846969
1962.5	-0.962349
1962.58	-1.00816
1962.67	-0.939296
1962.75	-0.781144
1962.83	-0.863259
1962.92	-0.900332
1963	-0.787418
1963.08	-0.940722
1963.17	-0.745798
1963.25	-0.928855
1963.33	-0.949416
1963.42	-0.976089
1963.5	-1.01384
1963.58	-1.07975
1963.67	-1.10794
1963.75	-1.04896
1963.83	-1.20689
1963.92	-1.35281
1964	-1.2341
1964.08	-1.43504
1964.17	-1.44819
1964.25	-1.20938
1964.33	-1.18691
1964.42	-1.08735
1964.5	-1.20945
1964.58	-1.00639
1964.67	-1.10479
1964.75	-1.19783
1964.83	-1.40519
1964.92	-1.3262
1965	-1.31442
1965.08	-1.07981
1965.17	-1.02534
1965.25	-0.987935
1965.33	-1.05153
1965.42	-1.05302
1965.5	-0.947279
1965.58	-1.13224
1965.67	-1.21081
1965.75	-1.28721
1965.83	-1.19987
1965.92	-1.33877
1966	-1.19165
1966.08	-1.00834
1966.17	-1.10017
1966.25	-0.985005
1966.33	-0.992537
1966.42	-0.979599
1966.5	-1.14064
1966.58	-1.21263
1966.67	-1.10968
1966.75	-1.28343
1966.83	-1.32002
1966.92	-1.45224
1967	-1.27069
1967.08	-1.08683
1967.17	-1.13291
1967.25	-1.16916
1967.33	-1.10982
1967.42	-1.01408
1967.5	-1.2404
1967.58	-1.20756
1967.67	-1.35583
1967.75	-1.26155
1967.83	-1.0937
1967.92	-1.31094
1968	-1.38089
1968.08	-1.23243
1968.17	-1.21375
1968.25	-1.23281
1968.33	-1.07079
1968.42	-1.01997
1968.5	-1.0392
1968.58	-1.06831
1968.67	-0.946826
1968.75	-1.18531
1968.83	-1.10566
1968.92	-1.02069
1969	-1.0701
1969.08	-1.08952
1969.17	-0.950809
1969.25	-0.810905
1969.33	-0.847917
1969.42	-0.865639
1969.5	-0.932199
1969.58	-0.950662
1969.67	-0.980246
1969.75	-1.12254
1969.83	-1.12825
1969.92	-1.24374
1970	-1.3411
1970.08	-1.05748
1970.17	-1.219
1970.25	-1.11965
1970.33	-0.998186
1970.42	-1.01939
1970.5	-1.08357
1970.58	-0.952922
1970.67	-1.13177
1970.75	-1.14766
1970.83	-1.17418
1970.92	-1.1477
1971	-1.12683
1971.08	-1.20076
1971.17	-1.1674
1971.25	-0.989705
1971.33	-1.03994
1971.42	-1.01393
1971.5	-1.0507
1971.58	-1.02571
1971.67	-1.02185
1971.75	-0.979234
1971.83	-1.04716
1971.92	-1.04501
1972	-1.00916
1972.08	-0.949871
1972.17	-0.925998
1972.25	-0.720875
1972.33	-0.873157
1972.42	-0.817268
1972.5	-0.839179
1972.58	-0.948832
1972.67	-1.0599
1972.75	-1.05918
1972.83	-1.1472
1972.92	-1.23862
1973	-1.0795
1973.08	-1.07539
1973.17	-0.932718
1973.25	-0.952325
1973.33	-0.829206
1973.42	-0.887769
1973.5	-1.09248
1973.58	-0.982462
1973.67	-0.986445
1973.75	-1.04585
1973.83	-0.98887
1973.92	-1.06601
1974	-0.813628
1974.08	-0.868301
1974.17	-0.942079
1974.25	-0.969995
1974.33	-1.0512
1974.42	-0.894029
1974.5	-1.01084
1974.58	-1.10859
1974.67	-1.14343
1974.75	-1.1511
1974.83	-1.14433
1974.92	-1.1745
1975	-1.2533
1975.08	-1.0348
1975.17	-1.13856
1975.25	-1.10485
1975.33	-0.937026
1975.42	-0.979379
1975.5	-0.987559
1975.58	-1.05781
1975.67	-0.928765
1975.75	-1.04383
1975.83	-0.89763
1975.92	-0.884462
1976	-0.967709
1976.08	-0.768961
1976.17	-0.734438
1976.25	-0.588675
1976.33	-0.552166
1976.42	-0.560558
1976.5	-0.70912
1976.58	-0.896071
1976.67	-1.08319
1976.75	-1.04136
1976.83	-0.99568
1976.92	-1.11911
1977	-0.999059
1977.08	-0.934341
1977.17	-0.711008
1977.25	-0.794185
1977.33	-0.900867
1977.42	-0.767499
1977.5	-0.804239
1977.58	-0.914991
1977.67	-0.824756
1977.75	-0.816694
1977.83	-0.801499
1977.92	-0.761812
1978	-0.612148
1978.08	-0.802261
1978.17	-0.681738
1978.25	-0.688625
1978.33	-0.799026
1978.42	-0.770979
1978.5	-0.724958
1978.58	-0.972852
1978.67	-0.785206
1978.75	-0.754964
1978.83	-0.756419
1978.92	-0.864293
1979	-0.869449
1979.08	-0.753891
1979.17	-0.718208
1979.25	-0.757195
1979.33	-0.833846
1979.42	-0.875169
1979.5	-0.900609
1979.58	-1.00682
1979.67	-0.837666
1979.75	-0.845414
1979.83	-1.02409
1979.92	-0.980963
1980	-0.900148
1980.08	-0.745771
1980.17	-0.721748
1980.25	-0.706475
1980.33	-0.853586
1980.42	-0.900188
1980.5	-0.838269
1980.58	-0.931931
1980.67	-0.853625
1980.75	-0.897624
1980.83	-1.054
1980.92	-1.05453
1981	-0.977328
1981.08	-0.897902
1981.17	-0.804718
1981.25	-0.747645
1981.33	-0.700876
1981.42	-0.848068
1981.5	-0.963079
1981.58	-0.969192
1981.67	-0.951865
1981.75	-0.965284
1981.83	-0.855209
1981.92	-0.748353
1982	-0.722168
1982.08	-0.814772
1982.17	-0.689668
1982.25	-0.755725
1982.33	-0.744556
1982.42	-0.872048
1982.5	-0.932569
1982.58	-0.982431
1982.67	-0.988306
1982.75	-0.897694
1982.83	-1.05781
1982.92	-1.01633
1983	-0.948519
1983.08	-0.952862
1983.17	-1.04163
1983.25	-0.879355
1983.33	-0.949506
1983.42	-0.852219
1983.5	-1.0182
1983.58	-1.09541
1983.67	-1.21469
1983.75	-1.20771
1983.83	-0.99171
1983.92	-1.14093
1984	-1.07486
1984.08	-0.929972
1984.17	-0.917238
1984.25	-0.784595
1984.33	-0.807786
1984.42	-0.816329
1984.5	-0.787639
1984.58	-0.883282
1984.67	-0.950095
1984.75	-1.20857
1984.83	-1.2772
1984.92	-1.17187
1985	-1.18918
1985.08	-1.00309
1985.17	-0.937348
1985.25	-0.837335
1985.33	-0.903397
1985.42	-0.911939
1985.5	-0.926429
1985.58	-1.06514
1985.67	-1.04864
1985.75	-1.05091
1985.83	-1.13438
1985.92	-1.06644
1986	-1.16358
1986.08	-1.09874
1986.17	-1.07856
1986.25	-0.991785
1986.33	-1.03093
1986.42	-0.916819
1986.5	-0.872809
1986.58	-0.942242
1986.67	-0.939445
1986.75	-1.05546
1986.83	-1.00584
1986.92	-1.11594
1987	-0.857239
1987.08	-0.759292
1987.17	-0.922029
1987.25	-0.646295
1987.33	-0.779126
1987.42	-0.756639
1987.5	-0.711859
1987.58	-0.707992
1987.67	-0.819176
1987.75	-0.795854
1987.83	-0.979599
1987.92	-0.984403
1988	-0.811158
1988.08	-0.833601
1988.17	-0.883698
1988.25	-0.807455
1988.33	-0.744856
1988.42	-0.494579
1988.5	-0.691509
1988.58	-0.792401
1988.67	-0.756975
1988.75	-0.819744
1988.83	-0.85835
1988.92	-0.886573
1989	-0.774078
1989.08	-0.803111
1989.17	-0.690438
1989.25	-0.544185
1989.33	-0.585306
1989.42	-0.53587
1989.5	-0.721779
1989.58	-0.601972
1989.67	-0.596545
1989.75	-0.572954
1989.83	-0.702919
1989.92	-0.720853
1990	-0.875518
1990.08	-0.655412
1990.17	-0.713018
1990.25	-0.711445
1990.33	-0.634936
1990.42	-0.604659
1990.5	-0.64555
1990.58	-0.729961
1990.67	-0.776546
1990.75	-0.637254
1990.83	-0.573649
1990.92	-0.726903
1991	-0.555848
1991.08	-0.554031
1991.17	-0.587128
1991.25	-0.784355
1991.33	-0.766886
1991.42	-0.611519
1991.5	-0.729809
1991.58	-0.799762
1991.67	-0.828425
1991.75	-1.0236
1991.83	-0.8824
1991.92	-0.895113
1992	-1.13806
1992.08	-1.03108
1992.17	-0.940588
1992.25	-0.989615
1992.33	-0.882486
1992.42	-0.986709
1992.5	-1.0886
1992.58	-1.04762
1992.67	-1.12081
1992.75	-1.11558
1992.83	-1.05931
1992.92	-1.05908
1993	-0.922178
1993.08	-0.842912
1993.17	-0.727448
1993.25	-0.831295
1993.33	-0.790086
1993.42	-0.831829
1993.5	-1.01384
1993.58	-0.923052
1993.67	-1.01535
1993.75	-0.897474
1993.83	-1.0424
1993.92	-0.951813
1994	-0.918308
1994.08	-0.866041
1994.17	-0.796578
1994.25	-0.665545
1994.33	-0.692336
1994.42	-0.651468
1994.5	-0.780099
1994.58	-0.730911
1994.67	-0.767756
1994.75	-0.755294
1994.83	-0.770979
1994.92	-0.631042
1995	-0.746458
1995.08	-0.829512
1995.17	-0.538638
1995.25	-0.569385
1995.33	-0.661606
1995.42	-0.766338
1995.5	-0.598579
1995.58	-0.799691
1995.67	-0.783626
1995.75	-0.859604
1995.83	-0.827339
1995.92	-0.744903
1996	-0.825898
1996.08	-0.818952
1996.17	-0.852968
1996.25	-0.716755
1996.33	-0.591716
1996.42	-0.631788
1996.5	-0.675968
1996.58	-0.597912
1996.67	-0.716455
1996.75	-0.571574
1996.83	-0.516489
1996.92	-0.524842
1997	-0.620388
1997.08	-0.952341
1997.17	-0.661048
1997.25	-0.595845
1997.33	-0.647536
1997.42	-0.626228
1997.5	-0.651529
1997.58	-0.642861
1997.67	-0.589625
1997.75	-0.575054
1997.83	-0.59715
1997.92	-0.628693
1998	-0.497258
1998.08	-0.515421
1998.17	-0.476998
1998.25	-0.515705
1998.33	-0.590806
1998.42	-0.650339
1998.5	-0.573738
1998.58	-0.567971
1998.67	-0.517996
1998.75	-0.589464
1998.83	-0.483649
1998.92	-0.526793
1999	-0.464909
1999.08	-0.517891
1999.17	-0.505959
1999.25	-0.566275
1999.33	-0.415266
1999.42	-0.486738
1999.5	-0.53163
1999.58	-0.552992
1999.67	-0.538775
1999.75	-0.319474
1999.83	-0.0833893
1999.92	-0.201142
2000	-0.304898
2000.08	-0.390091
2000.17	-0.259338
2000.25	-0.227775
2000.33	-0.228896
2000.42	-0.227058
2000.5	-0.508219
2000.58	-0.605421
2000.67	-0.511346
2000.75	-0.554674
2000.83	-0.574749
2000.92	-0.547613
2001	-0.515569
2001.08	-0.607681
2001.17	-0.643008
2001.25	-0.555315
2001.33	-0.416737
2001.42	-0.470409
2001.5	-0.479898
2001.58	-0.304092
2001.67	-0.263906
2001.75	-0.420824
2001.83	-0.383039
2001.92	-0.477902
2002	-0.388668
2002.08	-0.451982
2002.17	-0.369638
2002.25	-0.456835
2002.33	-0.386127
2002.42	-0.418289
2002.5	-0.543379
2002.58	-0.581311
2002.67	-0.399436
2002.75	-0.428084
2002.83	-0.418679
2002.92	-0.294803
2003	-0.385498
2003.08	-0.437661
2003.17	-0.449438
2003.25	-0.586635
2003.33	-0.428876
2003.42	-0.536938
2003.5	-0.617008
2003.58	-0.442791
2003.67	-0.592276
2003.75	-0.462664
2003.83	-0.36741
2003.92	-0.271852
2004	-0.0845385
2004.08	0.027359
2004.17	-0.121738
2004.25	-0.289085
2004.33	-0.226946
2004.42	-0.258888
2004.5	-0.322369
2004.58	-0.278332
2004.67	-0.401666
2004.75	-0.321514
2004.83	-0.501229
2004.92	-0.473633
2005	-0.222718
2005.08	-0.225721
2005.17	-0.154728
2005.25	-0.347345
2005.33	-0.298686
2005.42	-0.357309
2005.5	-0.399698
2005.58	-0.548991
2005.67	-0.390096
2005.75	-0.349014
2005.83	-0.521709
2005.92	-0.666383
2006	-0.529418
2006.08	-0.671951
2006.17	-0.599458
2006.25	-0.539635
2006.33	-0.453386
2006.42	-0.458839
2006.5	-0.483349
2006.58	-0.408552
2006.67	-0.413445
2006.75	-0.467724
2006.83	-0.43199
2006.92	-0.296392
2007	-0.402308
2007.08	-0.351301
2007.17	-0.233098
2007.25	-0.306605
2007.33	-0.322186
2007.42	-0.448709
2007.5	-0.452009
2007.58	-0.402361
2007.67	-0.257895
2007.75	-0.255294
2007.83	-0.446579
2007.92	-0.387273
2008	-0.359248
2008.08	-0.479382
2008.17	-0.160098
2008.25	-0.364675
2008.33	-0.204086
2008.42	-0.281048
2008.5	-0.24894
2008.58	-0.468731
2008.67	-0.349695
2008.75	-0.418774
2008.83	-0.347119
2008.92	-0.427213
2009	-0.368868
2009.08	-0.407182
2009.17	-0.348058
2009.25	-0.194815
2009.33	-0.0371265
2009.42	-0.122169
2009.5	-0.307409
2009.58	-0.355082
2009.67	-0.292436
2009.75	-0.329914
2009.83	-0.3592
2009.92	-0.466743
2010	-0.345398
2010.08	-0.591782
2010.17	-0.534028
2010.25	-0.582295
2010.33	-0.489726
2010.42	-0.387339
2010.5	-0.395668
2010.58	-0.299181
2010.67	-0.320056
2010.75	-0.321454
2010.83	-0.464119
2010.92	-0.610353
2011	-0.491058
2011.08	-0.325821
2011.17	-0.273078
2011.25	-0.238215
2011.33	-0.290386
2011.42	-0.271248
2011.5	-0.257399
2011.58	-0.315722
2011.67	-0.313926
2011.75	-0.227554
2011.83	-0.230849
2011.92	-0.279303
2012	-0.384459
2012.08	-0.460892
2012.17	-0.238778
2012.25	-0.153675
2012.33	-0.104746
2012.42	-0.222488
2012.5	-0.194738
2012.58	-0.307352
2012.67	-0.436175
2012.75	-0.210924
2012.83	-0.31401
2012.92	-0.291563
2013	-0.287748
2013.08	-0.165511
2013.17	-0.289948
2013.25	-0.178975
2013.33	-0.146466
2013.42	-0.150129
2013.5	-0.243938
2013.58	-0.220991
2013.67	-0.199486
2013.75	-0.171254
2013.83	-0.32496
2013.92	-0.174803
2014	-0.205718
2014.08	-0.156382
2014.17	-0.191018
2014.25	-0.197955
2014.33	-0.157816
2014.42	-0.150398
2014.5	-0.123419
2014.58	-0.172592
2014.67	-0.143665
2014.75	0.00761604
2014.83	-0.105599
2014.92	0.0252075
2015	-0.144928
2015.08	-0.249862
2015.17	-0.325018
2015.25	-0.344685
2015.33	-0.246166
2015.42	-0.280649
2015.5	-0.130899
2015.58	-0.119432
2015.67	-0.020256
2015.75	-0.00853443
2015.83	-0.0105991
2015.92	-0.0235023
2016	-0.238858
2016.08	-0.373241
2016.17	-0.0657377
2016.25	-0.159815
2016.33	-0.193316
2016.42	-0.0243683
2016.5	-0.123119
2016.58	-0.0141106
2016.67	-0.205286
2016.75	-0.259904
2016.83	-0.141089
2016.92	-0.163973
2017	-0.115298
2017.08	-0.0507317
2017.17	-0.130068
2017.25	-0.145745
2017.33	0.015974
2017.42	-0.0420685
2017.5	0.0234013
2017.58	-0.0113316
2017.67	-0.0884256
2017.75	0.0687056
2017.83	0.0519304
2017.92	-0.0516329
2018	-0.106288
2018.08	-0.125442
2018.17	-0.0628977
2018.25	0.0149345
2018.33	-0.171126
2018.42	-0.133339
2018.5	-0.15675
2018.58	0.0118294
2018.67	-0.171836
2018.75	-0.225024
2018.83	-0.333969
2018.92	-0.170133
2019	-0.346588
2019.08	-0.321761
2019.17	0.120322
2019.25	0.180065
2019.33	-0.0733166
2019.42	-0.0940094
2019.5	0.0480213
2019.58	-0.0413322
2019.67	-0.0185452
2019.75	-0.0460939
2019.83	-0.142409
2019.92	0.0209675
2020	-0.123319
2020.08	-0.106001
2020.17	-0.115698
2020.25	-0.030055
2020.33	0.167984
2020.42	0.119652
2020.5	0.110981
2020.58	0.000478745
2020.67	0.136515
2020.75	0.167866
2020.83	0.14797
2020.92	0.0745869
2021	0.240232
2021.08	0.168718
2021.17	0.00228214
2021.25	0.0530148
2021.33	-0.0041666
2021.42	0.0971222
2021.5	0.17049
2021.58	-0.0210114
2021.67	0.133615
2021.75	0.0636158
2021.83	0.153891
2021.92	-0.0627728
2022	-0.102509
2022.08	-0.041091
2022.17	-0.195318
2022.25	-0.035265
2022.33	0.192584
2022.42	0.139542
2022.5	0.13994
2022.58	0.214859
2022.67	0.282385
2022.75	0.258526
2022.83	0.34813
2022.92	0.434077
2023	0.483272
2023.08	0.275469
2023.17	0.225882
2023.25	0.134435
2023.33	0.224964
2023.42	0.218
2023.5	0.380821
2023.58	0.238239
2023.67	0.275614
2023.75	0.371416
2023.83	0.532121
2023.92	0.443507
2024	0.253232
2024.08	0.317489
2024.17	0.177542
2024.25	0.339885
2024.33	0.281514
2024.42	0.296591
2024.5	0.218012
2024.58	-0.0273914
2024.67	0.191175
2024.75	0.187486
2024.83	0.26928
2024.92	0.285947
2025	0.128262
2025.08	0.176808
2025.17	0.143982
2025.25	0.215095
2025.33	0.166304
2025.42	0.0814114
2025.5	0.248892
2025.58	0.155079
2025.67	0.505655
2025.75	0.486616
2025.83	0.379781
2025.92	0.517907
2026	0.281952
2026.08	0.280169
2026.17	0.300812
2026.25	0.429455
2026.33	0.364583
2026.42	0.256432
2026.5	0.50802
2026.58	0.378378
2026.67	0.398754
2026.75	0.475606
2026.83	0.48198
2026.92	0.562528
2027	0.492831
2027.08	0.531758
2027.17	0.472372
2027.25	0.378855
2027.33	0.218554
2027.42	0.309042
2027.5	0.253931
[truncated: 110,321 more rows]
